# Supplementary material for: Ectopic expression of the apple nucleus-encoded thylakoid protein MdY3IP1 triggers early-flowering and enhanced salt-tolerance in Arabidopsis thaliana
Source: BMC Plant Biol. 2018 Jan 20;18:18. doi: 10.1186/s12870-018-1232-6 (PMC5775602; doi:10.1186/s12870-018-1232-6)
Supplement: Supplementary file 3 — Expression of MdY3IP1 under 4 °C, 2% PEG and 100 μM ABA. (ZIP 292 kb) [file 12870_2018_1232_MOESM3_ESM.zip]

Archive with 2 entries (2 files):
- Fig.S3.doc
- Figure S3.xls
