# Supplementary material for: Ectopic expression of the apple nucleus-encoded thylakoid protein MdY3IP1 triggers early-flowering and enhanced salt-tolerance in Arabidopsis thaliana
Source: BMC Plant Biol. 2018 Jan 20;18:18. doi: 10.1186/s12870-018-1232-6 (PMC5775602; doi:10.1186/s12870-018-1232-6)
Supplement: Supplementary file 3 — Expression of MdY3IP1 under 4 °C, 2% PEG and 100 μM ABA. (ZIP 292 kb) [file 12870_2018_1232_MOESM3_ESM.zip › Figure S3.xls]

## Sheet: Sheet1
		内参Ct	内参平均Ct	基因Ct	基因平均Ct	⊿Ct	⊿⊿Ct	2-⊿⊿Ct				内参Ct	内参平均Ct	基因Ct	基因平均Ct	⊿Ct	⊿⊿Ct	2-⊿⊿Ct
	Roots-1	22.6745	22.7264	30.4854	30.4906	7.76421	0.04673	0.968128			5-1	20.9455	20.8479	31.1344	30.9406	10.0927	0.0961831	0.935505
	Roots-2	22.7845		30.7888		7.76421	0.240177	0.846641			5-2	20.7635		30.9403		10.0927	0.0840314	0.943418
	Roots-3	22.7201		30.1974		7.76421	-0.286907	1.22002			5-3	20.8346		30.7472		10.0927	-0.180215	1.13305
	Stems-1	23.7038		30.274		7.76421	-1.19397	2.28781			10-1	20.5602684020996		30.8969		10.0927	0.243909	0.844454
	Stems-2	23.464		30.5524		7.76421	-0.675869	1.59756			10-2	20.1989612579345		30.9757		10.0927	0.683999	0.622437
	Stems-3	23.937		30.9722		7.76421	-0.728977	1.65746			10-3	20.4266452789306		30.5895		10.0927	0.0701326	0.95255
	Leaves-1	27.0508		30.9332		7.76421	-3.88179	14.7413			20-1	19.6093		30.2201		10.0927	0.518051	0.698315
	Leaves-2	27.5322		30.9723		7.76421	-4.32408	20.0298			20-2	19.8402		30.4364		10.0927	0.50348	0.705403
	Leaves-3	27.8592		30.7949		7.76421	-4.82851	28.4136			20-3	20.0502		30.1806		10.0927	0.0376294	0.974254
	Flowers-1	27.7651		30.9744		7.76421	-4.55494	23.5057			30-1	20.5744		30.3722		10.0927	-0.294972	1.22686
	Flowers-2	27.9441		30.6762		7.76421	-5.03215	32.7212			30-2	20.2893		30.6359		10.0927	0.253887	0.838634
	Flowers-3	27.1357		31.1517		7.76421	-3.74816	13.4372			30-3	20.3666		30.3999		10.0927	-0.0595099	1.04211
	Fruits-1	24.5533		30.2368		7.76421	-2.08064	4.22994			40-1	19.3375		27.9311		10.0927	-1.49916	2.82678
	Fruits-2	24.4709		30.3676		7.76421	-1.86744	3.64885			40-2	19.709		27.945		10.0927	-1.85673	3.62187
	Fruits-3	24.3645		30.8589		7.76421	-1.26988	2.41141			40-3	19.8915		27.9522		10.0927	-2.03201	4.08974
											60-1	19.4202		27.0508728027343		10.0927	-2.46206	5.51002
											60-2	19.2571		27.0249404907226		10.0927	-2.32491	5.01033
											60-3	19.2763		27.0518569946289		10.0927	-2.31715	4.98348
		Roots	Stems	Leaves	Flowers	Fruits					5	10	20	30	40	60
		0.968128	2.28781	14.7413	23.5057	4.22994					0.935505	0.844454	0.698315	1.22686	2.82678	5.51002
		0.846641	1.59756	20.0298	32.7212	3.64885					0.943418	0.622437	0.705403	0.838634	3.62187	5.01033
		1.22002	1.65746	28.4136	13.4372	2.41141					1.13305	0.95255	0.974254	1.04211	4.08974	4.98348
	Average	1.0116	1.84761	21.0616	23.2213	3.43007				Average	1.00399	0.806481	0.792657	1.03587	3.5128	5.16794
	STDEV	0.1555	0.312228	5.62917	7.87523	0.758359				STDEV	0.0913169	0.137417	0.128441	0.158555	0.52134	0.242134
		Roots	Stems	Leaves	Flowers	Fruits					5	10	20	30	40	60
	Average	1.0116	1.84761	21.0616	23.2213	3.43007				Average	1.00399	0.806481	0.792657	1.03587	3.5128	5.16794
	STDEV	0.1555	0.312228	5.62917	7.87523	0.758359				STDEV	0.0913169	0.137417	0.128441	0.158555	0.52134	0.242134
			内参Ct	内参平均Ct	基因Ct	基因平均Ct	⊿Ct	⊿⊿Ct	2-⊿⊿Ct				内参Ct	内参平均Ct	基因Ct	基因平均Ct	⊿Ct	⊿⊿Ct	2-⊿⊿Ct
		PEG-0-1	22.1495	21.9807	30.3775	30.5442	8.56349	-0.335421	1.26175			ABA-0-1	19.9432773590087	19.8613	30.3091	30.3759	10.5146	-0.14882	1.10866
		PEG-0-2	21.7451		30.8175		8.56349	0.508859	0.702778			ABA-0-2	19.8434352874755		30.41		10.5146	0.0519625	0.964623
		PEG-0-3	22.0476		30.4377		8.56349	-0.173438	1.12774			ABA-0-3	19.8792552947998		30.4088		10.5146	0.0149256	0.989708
		PEG-1-1	23.9677		31.493		8.56349	-1.03816	2.0536			ABA-1-1	19.7258		30.3295		10.5146	0.0891596	0.94007
		PEG-1-2	23.5278		30.9415		8.56349	-1.14977	2.21878			ABA-1-2	19.8144		30.7023		10.5146	0.373377	0.771973
		PEG-1-3	23.7565		30.879		8.56349	-1.44096	2.71501			ABA-1-3	19.6999		30.5592		10.5146	0.344706	0.787468
		PEG-3-1	19.0441		31.022		8.56349	3.41445	0.093788			ABA-3-1	19.6703		30.1145		10.5146	-0.0704301	1.05003
		PEG-3-2	19.4142		30.7948		8.56349	2.81706	0.141899			ABA-3-2	19.7019		30.2148		10.5146	-0.00171216	1.00119
		PEG-3-3	19.5097		30.9752		8.56349	2.90197	0.133789			ABA-3-3	19.5097		30.9752		10.5146	0.950856	0.517325
		PEG-6-1	22.0149		30.7711		8.56349	0.19267	0.874985			ABA-6-1	19.3392		30.4262		10.5146	0.572426	0.672485
		PEG-6-2	21.9355		31.1139		8.56349	0.614963	0.652947			ABA-6-2	19.5249		30.0382		10.5146	-0.00136503	1.00095
		PEG-6-3	21.9812		30.6652		8.56349	0.120584	0.919815			ABA-6-3	19.5059		30.1498		10.5146	0.129332	0.914255
		PEG-12-1	20.0393		30.5406		8.56349	1.93777	0.26102			ABA-12-1	18.4643		30.0793		10.5146	1.10036	0.4664
		PEG-12-2	20.2017		30.8668		8.56349	2.10166	0.232989			ABA-12-2	18.6148		30.0815		10.5146	0.95209	0.516883
		PEG-12-3	20.3212		30.5298		8.56349	1.64508	0.319729			ABA-12-3	18.5936		29.9118		10.5146	0.803593	0.57292
		PEG-24-1	20.8703		30.5084		8.56349	1.07461	0.474798			ABA-24-1	20.1215		29.9689		10.5146	-0.667236	1.58803
		PEG-24-2	20.4503		30.5577		8.56349	1.54388	0.342961			ABA-24-2	20.519		29.8633		10.5146	-1.17037	2.2507
		PEG-24-3	20.5801		30.3637		8.56349	1.22007	0.429262			ABA-24-3	20.4018		30.2604		10.5146	-0.656005	1.57571
		0	1	3	6	12	24					0	1	3	6	12	24
		1.26175	2.0536	0.093788	0.874985	0.26102	0.474798					1.10866	0.94007	1.05003	0.672485	0.4664	1.58803
		0.702778	2.21878	0.141899	0.652947	0.232989	0.342961					0.964623	0.771973	1.00119	1.00095	0.516883	2.2507
		1.12774	2.71501	0.133789	0.919815	0.319729	0.429262					0.989708	0.787468	0.517325	0.914255	0.57292	1.57571
	Average	1.03076	2.32913	0.123159	0.815916	0.271246	0.415674				Average	1.021	0.833171	0.856181	0.862562	0.518735	1.80481
	STDEV	0.23828	0.281068	0.0210306	0.116681	0.036142	0.0546731				STDEV	0.0628285	0.0758537	0.240435	0.138987	0.0435064	0.315328
		0	1	3	6	12	24					0	1	3	6	12	24
	Control	1.00458	1.05041	0.988439	1.08301	1.00625	0.981606				Control	1.00458	1.05041	0.988439	1.08301	1.00625	0.981606
	PEG	1.03076	2.32913	0.123159	0.815916	0.271246	0.415674				ABA	1.021	0.833171	0.856181	0.862562	0.518735	1.80481
	STDEV-1	0.467121	0.0758537	0.240435	0.138987	0.0435064	0.315328				STDEV-1	0.467121	0.0758537	0.240435	0.138987	0.0435064	0.315328
	STDEV-2	0.23828	0.281068	0.0210306	0.116681	0.036142	0.0546731				STDEV-2	0.0628285	0.0758537	0.240435	0.138987	0.0435064	0.315328
			内参Ct	内参平均Ct	基因Ct	基因平均Ct	⊿Ct	⊿⊿Ct	2-⊿⊿Ct				内参Ct	内参平均Ct	基因Ct	基因平均Ct	⊿Ct	⊿⊿Ct	2-⊿⊿Ct
		4-0-1	19.1136932373046	19.1941	31.6658	31.4371	12.243	0.309124	0.807132			NaCl-0-1	18.789	18.5542	31.6723	31.6012	13.047	-0.163661	1.12013
		4-0-2	19.2425117492675		31.3678		12.243	-0.117773	1.08506			NaCl-0-2	18.6875		31.53		13.047	-0.204459	1.15225
		4-0-3	19.2259464263916		31.2776		12.243	-0.191351	1.14183			NaCl-0-3	18.1861		31.9317188262939		13.047	0.698663	0.616143
		4-1-1	19.4615		31.2417		12.243	-0.462864	1.37828			NaCl-1-1	18.9632		30.825		13.047	-1.18514	2.27385
		4-1-2	19.4133		31.6524		12.243	-0.0038662	1.00268			NaCl-1-2	18.6881		31.0812		13.047	-0.653831	1.57334
		4-1-3	19.7439		31.1325		12.243	-0.854374	1.80797			NaCl-1-3	18.8974		30.7399		13.047	-1.20447	2.30453
		4-3-1	20.2848		31.3359		12.243	-1.19193	2.28459			NaCl-3-1	18.4643		30.0793		13.047	-1.43203	2.69827
		4-3-2	20.3908		31.0951		12.243	-1.53876	2.90544			NaCl-3-2	18.6148		30.0815		13.047	-1.5803	2.99032
		4-3-3	20.5524		31.0882		12.243	-1.70719	3.26524			NaCl-3-3	18.5936		29.9118		13.047	-1.7288	3.31452
		4-6-1	19.3025		30.8918		12.243	-0.653713	1.57321			NaCl-6-1	18.8988		30.5506		13.047	-1.39521	2.63027
		4-6-2	19.6976		30.7419		12.243	-1.19875	2.29541			NaCl-6-2	18.9345		31.059		13.047	-0.922465	1.89535
		4-6-3	19.6416		30.8685		12.243	-1.01608	2.02242			NaCl-6-3	18.8496		31.303		13.047	-0.593585	1.50899
		4-12-1	17.2496		30.6709		12.243	1.17825	0.441887			NaCl-12-1	18.7382		31.1045		13.047	-0.680726	1.60295
		4-12-2	17.5263		30.1168		12.243	0.347418	0.78599			NaCl-12-2	18.866		31.3978		13.047	-0.515124	1.42912
		4-12-3	17.6449		30.5916		12.243	0.70368	0.614004			NaCl-12-3	18.8074		31.5364		13.047	-0.317895	1.24651
		4-24-1	19.4025		31.3166		12.243	-0.329004	1.25615			NaCl-24-1	18.6189		31.0396		13.047	-0.626288	1.54359
		4-24-2	19.3806		31.0183		12.243	-0.605375	1.52137			NaCl-24-2	18.8543		31.2269		13.047	-0.674396	1.59593
		4-24-3	19.4533		31.53		12.243	-0.166332	1.1222			NaCl-24-3	18.9036		31.3511		13.047	-0.599515	1.51521
		0	1	3	6	12	24					0	1	3	6	12	24
		0.807132	1.37828	2.28459	1.57321	0.441887	1.25615					1.12013	2.27385	2.69827	2.63027	1.60295	1.54359
		1.08506	1.00268	2.90544	2.29541	0.78599	1.52137					1.15225	1.57334	2.99032	1.89535	1.42912	1.59593
		1.14183	1.80797	3.26524	2.02242	0.614004	1.1222					0.616143	2.30453	3.31452	1.50899	1.24651	1.51521
	Average	1.01134	1.39631	2.81842	1.96368	0.61396	1.29991				Average	0.962841	2.05057	3.00104	2.01154	1.42619	1.55157
	STDEV	0.146246	0.329006	0.405052	0.297746	0.140479	0.165873				STDEV	0.245503	0.337688	0.251698	0.465076	0.145529	0.0334345
		0	1	3	6	12	24					0	1	3	6	12	24
	Control	1.00458	1.05041	0.988439	1.08301	1.00625	0.981606				Control	1.00458	1.05041	0.988439	1.08301	1.00625	0.981606
	4℃	1.01134	1.39631	2.81842	1.96368	0.61396	1.29991				NaCl	0.962841	2.05057	3.00104	2.01154	1.42619	1.55157
	STDEV-1	0.467121	0.0758537	0.240435	0.138987	0.0435064	0.315328				STDEV-1	0.467121	0.0758537	0.240435	0.138987	0.0435064	0.315328
	STDEV-2	0.146246	0.329006	0.405052	0.297746	0.140479	0.165873				STDEV-2	0.245503	0.337688	0.251698	0.465076	0.145529	0.0334345
		内参Ct	内参平均Ct	基因Ct	基因平均Ct	⊿Ct	⊿⊿Ct	2-⊿⊿Ct
	H2O-0-1	18.0955	18.2246	34.5624	34.6913	16.4667	0.000207901	0.999856
	H2O-0-2	18.3514		34.6489		16.47	-0.169125	1.12438
	H2O-0-3	18.227		34.8626		16.47	0.168917	0.88951
	H2O-1-1	19.4314		35.7293		16.47	-0.168698	1.12404
	H2O-1-2	19.1609		35.7761		16.47	0.148491	0.902194
	H2O-1-3	18.9244		35.2212		16.47	-0.169897	1.12498
	H2O-3-1	18.7125		35.1036		16.47	-0.0755955	1.0538
	H2O-3-2	18.6673		35.1797		16.47	0.0457745	0.96877
	H2O-3-3	18.9231		35.4748		16.47	0.0850525	0.94275
	H2O-6-1	18.2323		34.6009		16.47	-0.0980453	1.07032
	H2O-6-2	18.2932		34.5594		16.47	-0.200467	1.14907
	H2O-6-3	18.08		34.5046		16.47	-0.0421211	1.02963
	H2O-12-1	18.8417		35.3992		16.47	0.0907487	0.939035
	H2O-12-2	18.9524		35.2083		16.47	-0.21082	1.15735
	H2O-12-3	18.679		35.2623		16.47	0.116583	0.92237
	H2O-24-1	18.3445		34.8534		16.47	0.042223	0.971157
	H2O-24-2	18.3341		34.7938		16.47	-0.00696373	1.00484
	H2O-24-3	18.305		34.8173		16.47	0.0456982	0.968821
	0	1	3	6	12	24
	0.999856	1.12404	1.0538	1.07032	0.939035	0.971157
	1.12438	0.902194	0.96877	1.14907	1.15735	1.00484
	0.88951	1.12498	0.94275	1.02963	0.92237	0.968821
Average	1.00458	1.05041	0.988439	1.08301	1.00625	0.981606
STDEV	0.481272	0.0758537	0.240435	0.138987	0.0435064	0.315328
	0	1	3	6	12	24
Average	1.00458	1.05041	0.988439	1.08301	1.00625	0.981606
STDEV	0.467121	0.0758537	0.240435	0.138987	0.0435064	0.315328
