# Supplementary material for: Ectopic expression of the apple nucleus-encoded thylakoid protein MdY3IP1 triggers early-flowering and enhanced salt-tolerance in Arabidopsis thaliana
Source: BMC Plant Biol. 2018 Jan 20;18:18. doi: 10.1186/s12870-018-1232-6 (PMC5775602; doi:10.1186/s12870-018-1232-6)
Supplement: Supplementary file 4 — Effect of the auxin transport inhibitor NPA on primary root length in control and MdY3IP1 transgenic Arabidopsis plants. (ZIP 476 kb) [file 12870_2018_1232_MOESM4_ESM.zip › Figure S4.xls]

## Sheet: Sheet1
				主根长度（cm）
				MS
					Col	Y3IP-1256-OE2	Y3IP-1256-OE4	Y3IP-1256-OE24
					6.52	6.17	6.03	6.07
					6.05	6.36	6.39	5.91
					6.22	6.87	6.29	6.36
				Average	6.26333	6.46667	6.23667	6.11333
				STDEV	0.237978	0.361985	0.185831	0.228108
				MS+10 uM NPA
					Col	Y3IP-1256-OE2	Y3IP-1256-OE4	Y3IP-1256-OE24
					3.56	3.86	3.62	3.65
					3.76	3.47	3.71	3.79
					3.67	3.86	3.67	3.59
				Average	3.66333	3.73	3.66667	3.67667
				STDEV	0.100167	0.225167	0.0450925	0.102632
					col	MdY3IP1-OE2	MdY3IP1-OE4	MdY3IP1-OE24
				MS	6.26333	6.46667	6.23667	6.11333
				MS+10 uM NPA	3.66333	3.73	3.66667	3.67667
					0.237978	0.361985	0.185831	0.228108
					0.100167	0.225167	0.0450925	0.102632
			主根长度（cm）						侧根数目
			MS+IAA						MS+IAA
				Col	Y3IP-1256-OE2	Y3IP-1256-OE4	Y3IP-1256-OE24			Col	Y3IP-1256-OE2	Y3IP-1256-OE4	Y3IP-1256-OE24
				6.75	6.76	6.76	6.71			8	11	11	12
				6.86	6.74	6.69	6.86			10	11	9	9
				6.72	6.81	6.94	6.76			11	8	11	9
			Average	6.77667	6.77	6.79667	6.77667		Average	9.66667	10	10.3333	10
			STDEV	0.0737111	0.0360555	0.12897	0.0763763		STDEV	1.24722	1.41421	0.942809	1.41421
			MS+100mM NaCl+IAA						MS+100mM NaCl+IAA
				Col	Y3IP-1256-OE2	Y3IP-1256-OE4	Y3IP-1256-OE24			Col	Y3IP-1256-OE2	Y3IP-1256-OE4	Y3IP-1256-OE24
				5.24	5.36	5.2	5.41			10	11	10	10
				4.76	4.97	5.21	5.19			9	10	8	10
				5.17	5.16	5.17	5.29			8	9	10	8
			Average	5.05667	5.16333	5.19333	5.29667		Average	9	10	9.33333	9.33333
			STDEV	0.259294	0.195021	0.0208167	0.110151		STDEV	0.816497	0.816497	0.942809	0.942809
			MS+200mM NaCl+IAA						MS+200mM NaCl+IAA
				Col	Y3IP-1256-OE2	Y3IP-1256-OE4	Y3IP-1256-OE24			Col	Y3IP-1256-OE2	Y3IP-1256-OE4	Y3IP-1256-OE24
				2.74	2.93	2.92	2.91			7	8	6	8
				2.94	2.89	2.91	2.97			6	9	8	8
				2.67	2.99	2.84	2.87			7	8	7	7
			Average	2.78333	2.93667	2.89	2.91667		Average	6.66667	8.33333	7	7.66667
			STDEV	0.140119	0.0503322	0.043589	0.0503322		STDEV	0.471405	0.471405	0.816497	0.471405
				col	MdY3IP1-OE2	MdY3IP1-OE4	MdY3IP1-OE24			col	MdY3IP1-OE2	MdY3IP1-OE4	MdY3IP1-OE24
			MS+IAA	6.77667	6.77	6.79667	6.77667		MS+IAA	9.66667	10	10.3333	10
			MS+100mM NaCl+IAA	5.05667	5.16333	5.19333	5.29667		MS+100mM NaCl+IAA	9	10	9.33333	9.33333
			MS+200mM NaCl+IAA	2.78333	2.93667	2.89	2.91667		MS+200mM NaCl+IAA	6.66667	8.33333	7	7.66667
				0.0737111	0.0360555	0.12897	0.0763763			1.24722	1.41421	0.942809	1.41421
				0.259294	0.195021	0.0208167	0.110151			0.816497	0.816497	0.942809	0.942809
				0.140119	0.0503322	0.043589	0.0503322			0.471405	0.471405	0.816497	0.471405
