# Supplementary material for: Ectopic expression of the apple nucleus-encoded thylakoid protein MdY3IP1 triggers early-flowering and enhanced salt-tolerance in Arabidopsis thaliana
Source: BMC Plant Biol. 2018 Jan 20;18:18. doi: 10.1186/s12870-018-1232-6 (PMC5775602; doi:10.1186/s12870-018-1232-6)
Supplement: Supplementary file 6 — Expression levels of AtSOS1, AtSOS2 and AtSOS3 in the control and MdY3IP1 transgenic Arabidopsis plants by qPCR assay. (ZIP 275 kb) [file 12870_2018_1232_MOESM6_ESM.zip]

Archive with 2 entries (2 files):
- Fig.S6.doc
- Figure S6.xls
