# Supplementary material for: Ectopic expression of the apple nucleus-encoded thylakoid protein MdY3IP1 triggers early-flowering and enhanced salt-tolerance in Arabidopsis thaliana
Source: BMC Plant Biol. 2018 Jan 20;18:18. doi: 10.1186/s12870-018-1232-6 (PMC5775602; doi:10.1186/s12870-018-1232-6)
Supplement: Supplementary file 6 — Expression levels of AtSOS1, AtSOS2 and AtSOS3 in the control and MdY3IP1 transgenic Arabidopsis plants by qPCR assay. (ZIP 275 kb) [file 12870_2018_1232_MOESM6_ESM.zip › Figure S6.xls]

## Sheet: Sheet1
	MdY3IP1		内参Ct	内参平均Ct	基因Ct	基因平均Ct	⊿Ct	⊿⊿Ct	2-⊿⊿Ct
		col-1	27.8972	28.1051	29.4966	29.6936	1.5885	0.0108598	0.992501
		col-2	28.1501		29.7045		1.5885	-0.0341918	1.02398			WT	MdY3IP1-OE2	MdY3IP1-OE4	MdY3IP1-OE24
		col-3	28.268		29.8799		1.5885	0.023332	0.983958			0.992501	17.7165	5.40827	9.04504
		MdY3IP1-OE2-1	29.1876		26.6291		1.5885	-4.14702	17.7165			1.02398	23.2643	4.65007	7.58383
		MdY3IP1-OE2-2	29.6185		26.6669		1.5885	-4.54005	23.2643			0.983958	22.6427	7.50737	8.06402
		MdY3IP1-OE2-3	29.7766		26.8641		1.5885	-4.50097	22.6427		AVERAGE	1.00015	21.2078	5.85524	8.23096
		MdY3IP1-OE4-1	29.9501		29.1034		1.5885	-2.43517	5.40827		STDEV	0.0172116	2.48176	1.20854	0.608103
		MdY3IP1-OE4-2	29.9361		29.3074		1.5885	-2.21725	4.65007
		MdY3IP1-OE4-3	30.247		28.9272		1.5885	-2.90831	7.50737
		MdY3IP1-OE24-1	29.4093		27.8207		1.5885	-3.17713	9.04504
		MdY3IP1-OE24-2	29.426		28.0916		1.5885	-2.92293	7.58383
		MdY3IP1-OE24-3	29.4748		28.0518		1.5885	-3.0115	8.06402
	AtSOS1		内参Ct	内参平均Ct	基因Ct	基因平均Ct	⊿Ct	⊿⊿Ct	2-⊿⊿Ct
		col-1	28.9372	28.7561	34.6732	34.364	5.60784	0.128179	0.914986			WT	MdY3IP1-OE2	MdY3IP1-OE4	MdY3IP1-OE24
		col-2	28.893		34.1368		5.60784	-0.36411	1.28709			0.914986	2.50352	1.20436	1.92567
		col-3	28.4382		34.2819		5.60784	0.235931	0.849137			1.28709	2.01745	1.10368	1.90441
		MdY3IP1-OE2-1	27.6524		31.9363		5.60784	-1.32396	2.50352			0.849137	1.272	1.33564	1.55051
		MdY3IP1-OE2-2	27.6654		32.2607		5.60784	-1.01253	2.01745		AVERAGE	1.01707	1.93099	1.21456	1.79353
		MdY3IP1-OE2-3	26.97		32.2307		5.60784	-0.347096	1.272		STDEV	0.192814	0.506469	0.0949721	0.172059
		MdY3IP1-OE4-1	27.023		32.3625		5.60784	-0.268263	1.20436
		MdY3IP1-OE4-2	26.8117		32.2772		5.60784	-0.142317	1.10368
		MdY3IP1-OE4-3	27.0434		32.2337		5.60784	-0.417529	1.33564
		MdY3IP1-OE24-1	28.1583		32.8208		5.60784	-0.945357	1.92567
		MdY3IP1-OE24-2	28.0962		32.7746		5.60784	-0.929347	1.90441
		MdY3IP1-OE24-3	28.3411		33.3162		5.60784	-0.632744	1.55051
	AtSOS2		内参Ct	内参平均Ct	基因Ct	基因平均Ct	⊿Ct	⊿⊿Ct	2-⊿⊿Ct
		col-1	28.9372	28.7561	33.9449	34.0099	5.2538	-0.246049	1.18595			WT	MdY3IP1-OE2	MdY3IP1-OE4	MdY3IP1-OE24
		col-2	28.893		33.7716		5.2538	-0.375236	1.29705			1.18595	3.49723	1.27091	2.01405
		col-3	28.4382		34.3132		5.2538	0.621285	0.650092			1.29705	3.11315	1.44384	1.42319
		MdY3IP1-OE2-1	27.6524		31.1		5.2538	-1.80621	3.49723			0.650092	1.89368	1.87599	1.66735
		MdY3IP1-OE2-2	27.6654		31.2808		5.2538	-1.63838	3.11315		AVERAGE	1.04437	2.83469	1.53025	1.70153
		MdY3IP1-OE2-3	26.97		31.3026		5.2538	-0.921195	1.89368		STDEV	0.282459	0.683616	0.25447	0.242428
		MdY3IP1-OE4-1	27.023		31.9309		5.2538	-0.345857	1.27091
		MdY3IP1-OE4-2	26.8117		31.5356		5.2538	-0.52991	1.44384
		MdY3IP1-OE4-3	27.0434		31.3895		5.2538	-0.907655	1.87599
		MdY3IP1-OE24-1	28.1583		32.402		5.2538	-1.0101	2.01405
		MdY3IP1-OE24-2	28.0962		32.8408		5.2538	-0.509125	1.42319
		MdY3IP1-OE24-3	28.3411		32.8574		5.2538	-0.737553	1.66735
	AtSOS3		内参Ct	内参平均Ct	基因Ct	基因平均Ct	⊿Ct	⊿⊿Ct	2-⊿⊿Ct
		col-1	28.9372	28.7561	34.9222	35.1577	6.40156	-0.416537	1.33472			WT	MdMYB73-OVX1	MdMYB73-OVX2	MdMYB73-OVX3
		col-2	28.893		35.2405		6.40156	-0.0540625	1.03818			1.33472	3.24623	1.14712	1.3878
		col-3	28.4382		35.3103		6.40156	0.470599	0.721665			1.03818	1.86005	1.05769	1.23709
		MdY3IP1-OE2-1	27.6524		32.3552		6.40156	-1.69877	3.24623			0.721665	1.63336	1.43435	1.82139
		MdY3IP1-OE2-2	27.6654		33.1716		6.40156	-0.895343	1.86005		AVERAGE	1.03152	2.24655	1.21305	1.4821
		MdY3IP1-OE2-3	26.97		32.6637		6.40156	-0.707844	1.63336		STDEV	0.250323	0.712915	0.160684	0.247681
		MdY3IP1-OE4-1	27.023		33.2265		6.40156	-0.198016	1.14712
		MdY3IP1-OE4-2	26.8117		33.1323		6.40156	-0.0809104	1.05769
		MdY3IP1-OE4-3	27.0434		32.9245		6.40156	-0.520396	1.43435
		MdY3IP1-OE24-1	28.1583		34.0871		6.40156	-0.472804	1.3878
		MdY3IP1-OE24-2	28.0962		34.1908		6.40156	-0.306956	1.23709
		MdY3IP1-OE24-3	28.3411		33.8777		6.40156	-0.86504	1.82139
			WT	MdY3IP1-OE2	MdY3IP1-OE4	MdY3IP1-OE24
		MdY3IP1	1.00015	21.2078	5.85524	8.23096
		AtSOS1	1.01707	1.93099	1.21456	1.79353
		AtSOS2	1.04437	2.83469	1.53025	1.70153
		AtSOS3	1.03152	2.24655	1.21305	1.4821
			0.0172116	2.48176	1.20854	0.608103
			0.192814	0.506469	0.0949721	0.172059
			0.282459	0.683616	0.25447	0.242428
			0.250323	0.712915	0.160684	0.247681
